# Supplementary material for: Genome-Wide Identification of microRNAs in Response to Salt/Alkali Stress in Medicago truncatula through High-Throughput Sequencing
Source: Int J Mol Sci. 2018 Dec 17;19(12):4076. doi: 10.3390/ijms19124076 (PMC6321334; doi:10.3390/ijms19124076)
Supplement: Supplementary file 1 [file ijms-19-04076-s001.zip]

Archive with 5 entries (4 files):
- ijms-360796-SI/
- ijms-360796-SI/Supplymentary table1.xlsx
- ijms-360796-SI/Supplymentary table2.xlsx
- ijms-360796-SI/Supplymentary table3.xlsx
- ijms-360796-SI/Supplymentary table4.xlsx
