# Supplementary material for: Genome-Wide Identification of microRNAs in Response to Salt/Alkali Stress in Medicago truncatula through High-Throughput Sequencing
Source: Int J Mol Sci. 2018 Dec 17;19(12):4076. doi: 10.3390/ijms19124076 (PMC6321334; doi:10.3390/ijms19124076)
Supplement: Supplementary file 1 [file ijms-19-04076-s001.zip › ijms-360796-SI/Supplymentary table1.xlsx]

## Sheet: miRNA families 
Supplymenary Table 1 Classification of all miRNA families
miRNAs	miRNA families
mtr-miR169d-3p	MIR169_2
mtr-miR1507-3p	MIR1507
mtr-miR1507-5p	MIR1507
mtr-miR1509a-3p	MIR1509
mtr-miR1509a-5p	MIR1509
mtr-miR1509b	MIR1509
mtr-miR1510a-3p	MIR1510
mtr-miR1510a-5p	MIR1510
mtr-miR1510b-3p	MIR1510
mtr-miR1510b-5p	MIR1510
mtr-miR156b-3p	MIR156
mtr-miR156c-3p	MIR156
mtr-miR156d-3p	MIR156
mtr-miR156e	MIR156
mtr-miR156f	MIR156
mtr-miR156g-3p	MIR156
mtr-miR156g-5p	MIR156
mtr-miR156h-3p	MIR156
mtr-miR156h-5p	MIR156
mtr-miR156i-3p	MIR156
mtr-miR156j	MIR156
mtr-miR159a	MIR159
mtr-miR159b	MIR159
mtr-miR160a	MIR160
mtr-miR160b	MIR160
mtr-miR160c	MIR160
mtr-miR160d	MIR160
mtr-miR160e	MIR160
mtr-miR160f	MIR160
mtr-miR162	MIR162_2
mtr-miR164a	MIR164
mtr-miR164b	MIR164
mtr-miR164c	MIR164
mtr-miR164d	MIR164
mtr-miR166a	MIR166
mtr-miR166b	MIR166
mtr-miR166c	MIR166
mtr-miR166d	MIR166
mtr-miR166e-3p	MIR166
mtr-miR166e-5p	MIR166
mtr-miR166f	MIR166
mtr-miR166g-3p	MIR166
mtr-miR166g-5p	MIR166
mtr-miR167a	MIR167_1
mtr-miR167b-3p	MIR167_1
mtr-miR167b-5p	MIR167_1
mtr-miR168a	MIR168
mtr-miR168b	MIR168
mtr-miR168c-3p	MIR168
mtr-miR168c-5p	MIR168
mtr-miR169a	MIR169_2
mtr-miR169b	MIR169_2
mtr-miR169c	MIR169_2
mtr-miR169d-5p	MIR169_2
mtr-miR169e-3p	MIR169_2
mtr-miR169e-5p	MIR169_2
mtr-miR169g	MIR169_2
mtr-miR169h	MIR169_2
mtr-miR169i	MIR169_2
mtr-miR169j	MIR169_6
mtr-miR169k	MIR169_6
mtr-miR169l-5p	MIR169_1
mtr-miR171a	MIR171_1
mtr-miR171b	MIR171_1
mtr-miR171c	MIR171_1
mtr-miR171d	MIR171_1
mtr-miR171e-3p	MIR171_1
mtr-miR171e-5p	MIR171_1
mtr-miR171f	MIR171_1
mtr-miR171g	MIR171_2
mtr-miR171h	MIR171_2
mtr-miR172a	MIR172
mtr-miR172b	MIR172
mtr-miR172c-3p	MIR172
mtr-miR172c-5p	MIR172
mtr-miR172d-3p	MIR172
mtr-miR172d-5p	MIR172
mtr-miR2086-3p	MIR2086
mtr-miR2086-5p	MIR2086
mtr-miR2087-5p	MIR2629
mtr-miR2088-5p	MIR3704
mtr-miR2089-3p	MIR1510
mtr-miR2089-5p	MIR1510
mtr-miR2111a-3p	MIR2111
mtr-miR2111a-5p	MIR2111
mtr-miR2111b	MIR2111
mtr-miR2111c	MIR2111
mtr-miR2111d-3p	MIR2111
mtr-miR2111d-5p	MIR2111
mtr-miR2111e-3p	MIR2111
mtr-miR2111e-5p	MIR2111
mtr-miR2111f	MIR2111
mtr-miR2111g-3p	MIR2111
mtr-miR2111g-5p	MIR2111
mtr-miR2111h	MIR2111
mtr-miR2111i	MIR2111
mtr-miR2111j	MIR2111
mtr-miR2111k	MIR2111
mtr-miR2111l	MIR2111
mtr-miR2111m-3p	MIR2111
mtr-miR2111m-5p	MIR2111
mtr-miR2111n	MIR2111
mtr-miR2111o	MIR2111
mtr-miR2118	MIR2118
mtr-miR2119	MIR2119
mtr-miR2199	MIR6224
mtr-miR2585a	MIR2585
mtr-miR2585b	MIR2585
mtr-miR2585c	MIR2585
mtr-miR2585d	MIR2585
mtr-miR2587a	MIR2587
mtr-miR2587b	MIR2587
mtr-miR2587c	MIR2587
mtr-miR2587d	MIR2587
mtr-miR2587e	MIR2587
mtr-miR2587f	MIR2587
mtr-miR2587g	MIR2587
mtr-miR2588a	MIR2588
mtr-miR2588b	MIR2588
mtr-miR2590a	MIR2590
mtr-miR2590b	MIR2590
mtr-miR2590c	MIR2590
mtr-miR2590d	MIR2590
mtr-miR2590e	MIR2590
mtr-miR2590f	MIR2590
mtr-miR2590g	MIR2590
mtr-miR2590h	MIR2590
mtr-miR2590i	MIR2590
mtr-miR2590j	MIR2590
mtr-miR2591	MIR771
mtr-miR2592a-3p	MIR2592
mtr-miR2592a-5p	MIR2592
mtr-miR2592ab	MIR2592
mtr-miR2592ac	MIR2592
mtr-miR2592ad	MIR2592
mtr-miR2592ae	MIR2592
mtr-miR2592af	MIR2592
mtr-miR2592ah	MIR2592
mtr-miR2592ai	MIR2592
mtr-miR2592aj	MIR2592
mtr-miR2592al	MIR2592
mtr-miR2592am	MIR2592
mtr-miR2592an	MIR2592
mtr-miR2592ao	MIR2592
mtr-miR2592ap	MIR2592
mtr-miR2592aq	MIR2592
mtr-miR2592ar	MIR2592
mtr-miR2592as	MIR2592
mtr-miR2592at	MIR2592
mtr-miR2592au	MIR2592
mtr-miR2592av	MIR2592
mtr-miR2592aw	MIR2592
mtr-miR2592ax	MIR2592
mtr-miR2592ay	MIR2592
mtr-miR2592az	MIR2592
mtr-miR2592b-3p	MIR2592
mtr-miR2592b-5p	MIR2592
mtr-miR2592ba	MIR2592
mtr-miR2592bb	MIR2592
mtr-miR2592bc	MIR2592
mtr-miR2592bd	MIR2592
mtr-miR2592be	MIR2592
mtr-miR2592bf	MIR2592
mtr-miR2592bg	MIR2592
mtr-miR2592bi	MIR2592
mtr-miR2592bj	MIR2592
mtr-miR2592bk	MIR2592
mtr-miR2592bl-3p	MIR2592
mtr-miR2592bl-5p	MIR2592
mtr-miR2592bm-3p	MIR2592
mtr-miR2592bm-5p	MIR2592
mtr-miR2592bn-3p	MIR2592
mtr-miR2592bn-5p	MIR2592
mtr-miR2592bo-3p	MIR2592
mtr-miR2592bo-5p	MIR2592
mtr-miR2592bp-3p	MIR2592
mtr-miR2592bp-5p	MIR2592
mtr-miR2592bq-3p	MIR2592
mtr-miR2592br-3p	MIR2592
mtr-miR2592br-5p	MIR2592
mtr-miR2592c	MIR2592
mtr-miR2592d-3p	MIR2592
mtr-miR2592d-5p	MIR2592
mtr-miR2592e-3p	MIR2592
mtr-miR2592e-5p	MIR2592
mtr-miR2592f	MIR2592
mtr-miR2592g	MIR2592
mtr-miR2592h	MIR2592
mtr-miR2592i	MIR2592
mtr-miR2592j	MIR2592
mtr-miR2592k	MIR2592
mtr-miR2592l	MIR2592
mtr-miR2592m	MIR2592
mtr-miR2592n	MIR2592
mtr-miR2592o-3p	MIR2592
mtr-miR2592o-5p	MIR2592
mtr-miR2592p	MIR2592
mtr-miR2592q-3p	MIR2592
mtr-miR2592q-5p	MIR2592
mtr-miR2592r	MIR2592
mtr-miR2592s-3p	MIR2592
mtr-miR2592s-5p	MIR2592
mtr-miR2592t	MIR2592
mtr-miR2592u	MIR2592
mtr-miR2592v	MIR2592
mtr-miR2592w	MIR2592
mtr-miR2592x	MIR2592
mtr-miR2592y	MIR2592
mtr-miR2592z	MIR2592
mtr-miR2593a	MIR2593
mtr-miR2593b	MIR2593
mtr-miR2593c	MIR2593
mtr-miR2593d	MIR2593
mtr-miR2593e	MIR2593
mtr-miR2598	MIR2590
mtr-miR2599	MIR2599
mtr-miR2600b	MIR2600
mtr-miR2600c	MIR2600
mtr-miR2600d	MIR2600
mtr-miR2600e	MIR2600
mtr-miR2601	MIR2655
mtr-miR2603	MIR2630
mtr-miR2604	MIR5267
mtr-miR2605	MIR2871
mtr-miR2606a	MIR2606
mtr-miR2606b	MIR2606
mtr-miR2606c	MIR2606
mtr-miR2609a	MIR2609
mtr-miR2609b	MIR2609
mtr-miR2610a	MIR2610
mtr-miR2610b	MIR2610
mtr-miR2612	MIR1222
mtr-miR2617a	MIR2617
mtr-miR2617b	MIR2617
mtr-miR2617c	MIR2617
mtr-miR2618a	MIR2618
mtr-miR2618b	MIR2618
mtr-miR2619a	MIR2619
mtr-miR2619b-3p	MIR2619
mtr-miR2619b-5p	MIR2619
mtr-miR2620	MIR169_2
mtr-miR2625	MIR4372
mtr-miR2627	MIR2629
mtr-miR2629a	MIR2629
mtr-miR2629b	MIR2629
mtr-miR2629c	MIR2629
mtr-miR2629d	MIR2629
mtr-miR2629e	MIR2629
mtr-miR2629f	MIR2629
mtr-miR2629g	MIR2629
mtr-miR2629h	MIR2629
mtr-miR2630a	MIR2630
mtr-miR2630b	MIR2630
mtr-miR2630c	MIR2630
mtr-miR2630d	MIR2630
mtr-miR2630e	MIR2630
mtr-miR2630f	MIR2630
mtr-miR2630g	MIR2630
mtr-miR2630h	MIR2630
mtr-miR2630i	MIR2630
mtr-miR2630j	MIR2630
mtr-miR2630k	MIR2630
mtr-miR2630l	MIR2630
mtr-miR2630m	MIR2630
mtr-miR2630n	MIR2630
mtr-miR2630o	MIR2630
mtr-miR2630p	MIR2630
mtr-miR2630q	MIR2630
mtr-miR2630r	MIR2630
mtr-miR2630s	MIR2630
mtr-miR2630t	MIR2630
mtr-miR2630u	MIR2630
mtr-miR2630v	MIR2630
mtr-miR2630w	MIR2630
mtr-miR2630x	MIR2630
mtr-miR2630y	MIR2630
mtr-miR2632a	MIR2632
mtr-miR2632b	MIR2632
mtr-miR2632c	MIR2632
mtr-miR2635	MIR8032
mtr-miR2636	MIR2599
mtr-miR2637	MIR395
mtr-miR2638a	MIR2632
mtr-miR2638b	MIR2632
mtr-miR2640	MIR6026
mtr-miR2646a	MIR2646
mtr-miR2646b	MIR2646
mtr-miR2647a	MIR2647
mtr-miR2647b	MIR2647
mtr-miR2647c	MIR2647
mtr-miR2652a	MIR2652
mtr-miR2652b	MIR2652
mtr-miR2652c	MIR2652
mtr-miR2652d	MIR2652
mtr-miR2652e	MIR2652
mtr-miR2652f	MIR2652
mtr-miR2652g	MIR2652
mtr-miR2652h	MIR2652
mtr-miR2652i	MIR2652
mtr-miR2652j	MIR2652
mtr-miR2652k	MIR2652
mtr-miR2652l	MIR2652
mtr-miR2652m	MIR2652
mtr-miR2653a	MIR2653
mtr-miR2653b	MIR2653
mtr-miR2653c	MIR2653
mtr-miR2653d	MIR2653
mtr-miR2655a	MIR2655
mtr-miR2655b	MIR2655
mtr-miR2655c	MIR2655
mtr-miR2655d	MIR2655
mtr-miR2655e	MIR2655
mtr-miR2655f	MIR2655
mtr-miR2655g	MIR2655
mtr-miR2655h	MIR2655
mtr-miR2655i	MIR2655
mtr-miR2655j	MIR2655
mtr-miR2655k	MIR2655
mtr-miR2655l	MIR2655
mtr-miR2655m	MIR2655
mtr-miR2655n	MIR2655
mtr-miR2655o	MIR2655
mtr-miR2656a	MIR2656
mtr-miR2656b	MIR2656
mtr-miR2656c	MIR2656
mtr-miR2656d	MIR2656
mtr-miR2656e	MIR2656
mtr-miR2663	MIR6267
mtr-miR2664a	MIR2664
mtr-miR2664b	MIR2664
mtr-miR2666	MIR6022
mtr-miR2667a	MIR2667
mtr-miR2667b	MIR2667
mtr-miR2669a	MIR2669
mtr-miR2669b	MIR2669
mtr-miR2670a	MIR2670
mtr-miR2670b	MIR2670
mtr-miR2670c	MIR2670
mtr-miR2670d	MIR2670
mtr-miR2670e	MIR2670
mtr-miR2670f	MIR2670
mtr-miR2670g	MIR2670
mtr-miR2671a	MIR2655
mtr-miR2671b	MIR2655
mtr-miR2671c	MIR2655
mtr-miR2671d	MIR2655
mtr-miR2671e	MIR2655
mtr-miR2671f	MIR2655
mtr-miR2671g	MIR2655
mtr-miR2671h	MIR2655
mtr-miR2671i	MIR2655
mtr-miR2671j	MIR2655
mtr-miR2673a	MIR2673
mtr-miR2673b	MIR2673
mtr-miR2674	MIR1882
mtr-miR2675	MIR5208
mtr-miR2676a	MIR2676
mtr-miR2676b	MIR2676
mtr-miR2676c	MIR2676
mtr-miR2676d	MIR2676
mtr-miR2676e	MIR2676
mtr-miR2676f	MIR2676
mtr-miR2679a	MIR2679
mtr-miR2679b	MIR2679
mtr-miR2679c	MIR2679
mtr-miR2680a	MIR2680
mtr-miR2680b	MIR2680
mtr-miR2680c	MIR2680
mtr-miR2680d	MIR2680
mtr-miR2680e	MIR2680
mtr-miR319a-3p	MIR159
mtr-miR319a-5p	MIR159
mtr-miR319b-3p	MIR319
mtr-miR319b-5p	MIR159
mtr-miR319c-3p	MIR159
mtr-miR319d-3p	MIR159
mtr-miR319d-5p	MIR159
mtr-miR390	MIR390
mtr-miR393a	MIR393
mtr-miR393b-3p	MIR393
mtr-miR393b-5p	MIR393
mtr-miR395a	MIR395
mtr-miR395b	MIR395
mtr-miR395c	MIR395
mtr-miR395d	MIR395
mtr-miR395e	MIR395
mtr-miR395f	MIR395
mtr-miR395g	MIR395
mtr-miR395h	MIR395
mtr-miR395i	MIR395
mtr-miR395j	MIR395
mtr-miR395k	MIR395
mtr-miR395l	MIR395
mtr-miR395m	MIR395
mtr-miR395n	MIR395
mtr-miR395o	MIR395
mtr-miR396a-3p	MIR396
mtr-miR396a-5p	MIR396
mtr-miR396b-3p	MIR396
mtr-miR396b-5p	MIR396
mtr-miR396c	MIR396
mtr-miR397-3p	MIR397
mtr-miR397-5p	MIR397
mtr-miR398a-3p	MIR398
mtr-miR398a-5p	MIR398
mtr-miR398b	MIR398
mtr-miR398c	MIR398
mtr-miR399a	MIR399
mtr-miR399b	MIR399
mtr-miR399c	MIR399
mtr-miR399d	MIR399
mtr-miR399e	MIR399
mtr-miR399f	MIR399
mtr-miR399g	MIR399
mtr-miR399h	MIR399
mtr-miR399i	MIR399
mtr-miR399k	MIR399
mtr-miR399l	MIR399
mtr-miR399m	MIR399
mtr-miR399n	MIR399
mtr-miR399o	MIR399
mtr-miR399p	MIR399
mtr-miR399q	MIR399
mtr-miR399r	MIR399
mtr-miR399s-3p	MIR399
mtr-miR399s-5p	MIR399
mtr-miR399t-3p	MIR399
mtr-miR399t-5p	MIR399
mtr-miR408-3p	MIR408
mtr-miR408-5p	MIR408
mtr-miR4414a-3p	MIR4414
mtr-miR4414a-5p	MIR4414
mtr-miR4414b	MIR159
mtr-miR482-3p	MIR482
mtr-miR482-5p	MIR482
mtr-miR5037a	MIR5037
mtr-miR5037b	MIR5037
mtr-miR5037c	MIR5037
mtr-miR5204	MIR862_2
mtr-miR5205a	MIR818
mtr-miR5205b	MIR818
mtr-miR5205c	MIR818
mtr-miR5205d	MIR818
mtr-miR5208a	MIR5208
mtr-miR5208b	MIR5208
mtr-miR5208c	MIR5208
mtr-miR5208d	MIR5208
mtr-miR5211	MIR3627
mtr-miR5213-5p	MIR2109
mtr-miR5216a	MIR5216
mtr-miR5216b	MIR5216
mtr-miR5219	MIR1863
mtr-miR5224b	MIR5224
mtr-miR5225a	MIR5225
mtr-miR5225b	MIR5225
mtr-miR5225c	MIR5225
mtr-miR5228	MIR7502
mtr-miR5229a	MIR5229
mtr-miR5229b	MIR5229
mtr-miR5231	MIR5568
mtr-miR5232	MIR4416
mtr-miR5234	MIR1536
mtr-miR5235a	MIR5235
mtr-miR5235b	MIR5235
mtr-miR5236a	MIR5236
mtr-miR5236b	MIR5236
mtr-miR5236c	MIR5236
mtr-miR5236d	MIR5236
mtr-miR5236e	MIR5236
mtr-miR5241a	MIR5241
mtr-miR5241b	MIR5241
mtr-miR5241c	MIR5241
mtr-miR5244	MIR5067
mtr-miR5245	MIR818
mtr-miR5249	MIR2619
mtr-miR5250	MIR812
mtr-miR5252	MIR3444
mtr-miR5256	MIR475
mtr-miR5267a	MIR5267
mtr-miR5267b	MIR5267
mtr-miR5267c	MIR5267
mtr-miR5267d	MIR5267
mtr-miR5267e	MIR5267
mtr-miR5267f	MIR5267
mtr-miR5267g	MIR5267
mtr-miR5267h	MIR5267
mtr-miR5267i	MIR5267
mtr-miR5267j	MIR5267
mtr-miR5267k	MIR5267
mtr-miR5267l	MIR5267
mtr-miR5267m	MIR5267
mtr-miR5267n	MIR5267
mtr-miR5267o	MIR5267
mtr-miR5268a	MIR5268
mtr-miR5268b	MIR5268
mtr-miR5269a	MIR5269
mtr-miR5269b	MIR5269
mtr-miR5270a	MIR5270
mtr-miR5270b	MIR5270
mtr-miR5271a	MIR5271
mtr-miR5271b	MIR5271
mtr-miR5271c	MIR5271
mtr-miR5271d	MIR5271
mtr-miR5271e	MIR5271
mtr-miR5272a	MIR5272
mtr-miR5272b	MIR5272
mtr-miR5272c	MIR5272
mtr-miR5272d	MIR5272
mtr-miR5272e	MIR5272
mtr-miR5272f	MIR5272
mtr-miR5274a	MIR5274
mtr-miR5274b-5p	MIR5274
mtr-miR5276	MIR7486
mtr-miR5280	MIR1033
mtr-miR5281a	MIR2593
mtr-miR5281b	MIR1122
mtr-miR5281c	MIR1122
mtr-miR5281d	MIR1122
mtr-miR5281e	MIR1122
mtr-miR5281f	MIR1122
mtr-miR5284a	MIR5284
mtr-miR5284b	MIR5284
mtr-miR5284c	MIR5284
mtr-miR5284d	MIR5284
mtr-miR5284e	MIR5284
mtr-miR5284f	MIR5284
mtr-miR5284g	MIR5284
mtr-miR5284h	MIR5284
mtr-miR5285a	MIR5285
mtr-miR5285b	MIR5285
mtr-miR5285c	MIR5285
mtr-miR5286a	MIR5286
mtr-miR5286b	MIR5286
mtr-miR5287a	MIR2593
mtr-miR5287b	MIR2593
mtr-miR5289a	MIR5289
mtr-miR5289b	MIR5289
mtr-miR5291a	MIR5291
mtr-miR5291b	MIR5291
mtr-miR5291c	MIR5291
mtr-miR5292a	MIR5292
mtr-miR5292b	MIR5292
mtr-miR5294a	MIR5294
mtr-miR5294b	MIR5294
mtr-miR5294c	MIR5294
mtr-miR5295a	MIR5295
mtr-miR5295b	MIR5295
mtr-miR5295c	MIR5295
mtr-miR5295d	MIR5295
mtr-miR5298a	MIR5298
mtr-miR5298b	MIR5298
mtr-miR5298c	MIR5298
mtr-miR5298d	MIR5298
mtr-miR5299	MIR1886
mtr-miR530	MIR530
mtr-miR5554a-3p	MIR2592
mtr-miR5554a-5p	MIR2592
mtr-miR5554b-3p	MIR2592
mtr-miR5554b-5p	MIR2592
mtr-miR5554c-3p	MIR2592
mtr-miR5554c-5p	MIR2592
mtr-miR5556-5p	MIR6027
mtr-miR5558-5p	MIR5048
mtr-miR5559-3p	MIR5559
mtr-miR5559-5p	MIR5559
mtr-miR5741a	MIR5741
mtr-miR5741b	MIR5741
mtr-miR5741c	MIR5741
mtr-miR5741d	MIR5741
mtr-miR5741e	MIR5741
mtr-miR5743a	MIR5743
mtr-miR5743b	MIR5743
mtr-miR5745a	MIR5745
mtr-miR5745b	MIR5745
mtr-miR5746	MIR869
mtr-miR5752a	MIR5752
mtr-miR5752b	MIR5752
mtr-miR5753	MIR7717
mtr-miR5754	MIR408
mtr-miR7696a-3p	MIR7696
mtr-miR7696a-5p	MIR7696
mtr-miR7696b-3p	MIR7696
mtr-miR7696b-5p	MIR7696
mtr-miR7696c-3p	MIR7696
mtr-miR7696c-5p	MIR7696
mtr-miR7696d-3p	MIR7696
mtr-miR7696d-5p	MIR7696
mtr-miR7699-3p	MIR161
mtr-miR7699-5p	MIR5649
mtr-miR7701-5p	MIR2593
novel 1	MIR167_1
novel 10	MIR4380
novel 11	MIR6025
novel 12	MIR166
novel 13	MIR1314
novel 15	MIR918
novel 18	MIR5741
novel 19	MIR2593
novel 22	MIR478
novel 25	MIR167_1
novel 26	MIR167_1
novel 27	MIR845_1
novel 30	MIR172
novel 32	MIR2599
novel 33	MIR2629
novel 34	MIR2667
novel 35	MIR1520
novel 37	MIR869
novel 38	MIR856
novel 40	MIR2873
novel 41	MIR2086
novel 44	MIR166
novel 46	MIR7127
novel 47	MIR7486
novel 51	MIR7486
novel 54	MIR4376
novel 55	MIR6158
novel 56	MIR168
novel 57	MIR1862
novel 59	MIR869
novel 60	MIR818
novel 61	MIR2593
novel 63	MIR5272
novel 64	MIR474
novel 65	MIR859
novel 66	MIR159
novel 67	MIR862_2
novel 68	MIR869
novel 69	MIR2111
novel 71	MIR2679
novel 72	MIR7994
novel 73	MIR169_2
novel 75	MIR5741
novel 76	MIR5241
novel 77	MIR2593
novel 85	MIR394
novel 91	MIR167_1
novel 97	MIR7484
novel 98	MIR1507
novel 99	MIR2619
novel 101	MIR447
novel 102	MIR5294
novel 103	MIR1314
novel 104	MIR4368
novel 105	MIR2629
novel 106	MIR822
novel 109	MIR162_1
novel 110	MIR2629
novel 113	MIR8781
novel 114	MIR482
novel 123	MIR2599
novel 125	MIR399
novel 130	MIR5998
novel 132	MIR4368
novel 134	MIR396
novel 137	MIR399
novel 139	MIR1314
novel 141	MIR6288
novel 142	MIR169_2
novel 147	MIR5741
novel 150	MIR5741
novel 152	MIR6135
novel 154	MIR5272
novel 155	MIR168
novel 162	MIR8552
novel 163	MIR8552
novel 164	MIR2667
novel 165	MIR1023
novel 166	MIR2599
novel 167	MIR902
novel 170	MIR482
novel 171	MIR868
novel 172	MIR8001
novel 173	MIR1120
novel 174	MIR5167
novel 177	MIR1314
novel 178	MIR4415
novel 179	MIR474
novel 180	MIR1507
novel 181	MIR1507
novel 182	MIR7486
novel 183	MIR1314
novel 184	MIR2676
novel 185	MIR1314
novel 186	MIR164
novel 188	MIR2593
novel 189	MIR7484
novel 190	MIR7486
novel 192	MIR1511
novel 193	MIR394
novel 195	MIR2592
novel 196	MIR7492
novel 197	MIR7993
novel 202	MIR2593
novel 205	MIR159
novel 208	MIR164
novel 209	MIR5741
novel 210	MIR6297
novel 211	MIR7486
novel 212	MIR1509
novel 213	MIR1314
novel 215	MIR773
novel 216	MIR1862
novel 218	MIR8032
novel 220	MIR5741
novel 221	MIR5741
网页翻译
