# Supplementary material for: Genome-Wide Identification of microRNAs in Response to Salt/Alkali Stress in Medicago truncatula through High-Throughput Sequencing
Source: Int J Mol Sci. 2018 Dec 17;19(12):4076. doi: 10.3390/ijms19124076 (PMC6321334; doi:10.3390/ijms19124076)
Supplement: Supplementary file 1 [file ijms-19-04076-s001.zip › ijms-360796-SI/Supplymentary table2.xlsx]

## Sheet: salt stress responsive miRNAs
Supplymenary Table 2 The salt stress responsive miRNAs with foldchange ＞ 1.5
MiRNAs ID	miRNA_Seq	Pvalue	log2FC
mtr-miR2593e	AUACAUCAUUGAUUGAAUGAACCU	0.0466889	0.601535
mtr-miR5746	UGGAUUCAACUCUAAGUGUCGGUU	0.000385878	1.22404
mtr-miR169c	CAGCCAAGGGUGAUUUGCCGG	0.00187077	0.879935
mtr-miR408-3p	AUGCACUGCCUCUUCCCUGGC	5.43e-06	-2.33531
mtr-miR159a	UUUGGAUUGAAGGGAGCUCUA	0.0428714	0.622526
mtr-miR2639	UAGUCGGCUUACGUCACCUUG	0.032678	0.973492
mtr-miR2111k	UAAUCUGCAUCCUGAGGUUUA	0.00426674	-1.01668
mtr-miR2111g-5p	UAAUCUGCAUCCUGAGGUUUA	0.00355894	-1.06317
mtr-miR2086-3p	GACAUGAAUGCAGAACUGGAA	0.00447224	0.651411
novel 208	UGGAGAAGCAGGACACGUGCA	0.0173927	-0.916735
mtr-miR156f	UUGACAGAAGAUAGAGAGCAC	0.000441805	1.00161
mtr-miR5241c	UGACUGAAUGGAAGAGUGCAU	0.00580882	1.36804
mtr-miR2111j	UAAUCUGCAUCCUGAGGUUUA	0.00355894	-1.06317
mtr-miR160e	UGCCUGGCUCCCUGUAUGCCA	0.0396359	0.602417
novel 186	UGGAGAAGCAGGACACGUGCA	0.0173927	-0.916735
novel 73	AGAAACUCUUACUUGGUCACAAGA	0.0267473	-0.75263
mtr-miR398b	UGUGUUCUCAGGUCGCCCCUG	3.17e-14	-2.04405
mtr-miR5558-5p	UUUUCCAAUUCUAAGUCUAUC	0.00218317	0.727355
mtr-miR5561-5p	CAUUUGGAGAGACAUAGACAA	0.00364075	0.651
mtr-miR2111o	UAAUCUGCAUCCUGAGGUUUA	0.00378591	-1.04844
mtr-miR156e	UUGACAGAAGAUAGAGAGCAC	0.00044092	1.00142
novel 84	UUUGGAUUGAAGGGAGAU	0.0101983	1.15253
mtr-miR156i-3p	UGCUCACUUCUCUUUCUGUCAUC	0.000206334	0.871378
mtr-miR156a	UGACAGAAGAGAGAGAGCACA	0.000495236	0.946256
mtr-miR156c-3p	UGCUUACUCUCUAUCUGUCACC	0.0065338	0.604057
mtr-miR2628	CAUGAAAGAAUGAUGAGUAA	0.0310843	-0.776335
mtr-miR5211	UCGCAGGAGUGAUGGGACCGGC	6.44e-42	5.70582
mtr-miR1510b-3p	ACAUGGUCGGUAUCCCUGGAA	0.000554142	0.802845
unconservative_2_20185	GACAUGAACGCAGAACUGGAA	0.00559879	0.971564
mtr-miR5272a	GAAUUGAUUUAUGUUUGGAUACAC	0.034183	-0.594952
mtr-miR160d	UGCCUGGCUCCCUGUAUGCCA	0.0354241	0.604757
mtr-miR398c	UGUGUUCUCAGGUCGCCCCUG	3.17e-14	-2.04405
mtr-miR2111c	UAAUCUGCAUCCUGAGGUUUA	0.00426674	-1.01668
mtr-miR160a	UGCCUGGCUCCCUGUAUGCCA	0.0382205	0.588143
mtr-miR5241b	UGACUGAAUGGAAGAGUGCAU	0.00580882	1.36804
novel 120	UUAGAACAGGAAUUGAACAACUU	0.00203181	0.749233
novel 107	AAUUACCGAAUCGAGUCUCGAACU	0.0353551	-0.732472
mtr-miR2111f	UAAUCUGCAUCCUGAGGUUUA	0.003591	-1.0312
mtr-miR5261	UCAUUGUAGAUGGCUUUGGCU	0.00577716	0.727271
mtr-miR398a-5p	GGAGUGACACUGAGAACACAAG	0.00628741	-0.861924
mtr-miR2111m-5p	UAAUCUGCAUCCUGAGGUUUA	0.002987	-1.06233
mtr-miR2111h	UAAUCUGCAUCCUGAGGUUUA	0.00280029	-1.0863
mtr-miR156b-3p	UGCUCACUCUCUAUCUGUCACC	0.00133078	0.964661
mtr-miR171d	UGAUUGAGCCGUGCCAAUAUC	0.00604661	0.6539
mtr-miR5749	UUCGGGUUGAUAAUAUUUUCUU	0.00569375	0.656221
mtr-miR156h-3p	GCUCUUUAUUCUUCUGUCAUC	9.21e-05	0.94001
mtr-miR5263	UGACUAAAACUAGUAACGGGG	0.0257415	1.04425
mtr-miR156h-5p	UUGACAGAAGAUAGAGAGCAC	0.00044092	1.00142
mtr-miR2111d-5p	UAAUCUGCAUCCUGAGGUUUA	0.00280029	-1.0863
novel 119	UUAGAACAGGAAUUGAACAACUU	0.00203181	0.749233
novel 194	UACUGGACAAGUGGUGAGAAG	5.46e-07	1.16113
mtr-miR5239	UGGGAGAAAAGAUAGAAUGUG	1.33e-05	-0.995299
novel 142	AGAAACUCUUACUUGGUCACAAGA	0.0370258	-0.655752
mtr-miR2111n	UAAUCUGCAUCCUGAGGUUUA	0.00378591	-1.04844
mtr-miR5252	UGAGAGCUCACUGAAGUCUGC	0.000567452	1.43737
mtr-miR2111i	UAAUCUGCAUCCUGAGGUUUA	0.00426432	-1.03032
mtr-miR2111l	AUCCUUGGAAUGCAGAUUAUC	0.000505733	-0.772761
novel 17	CGCUAGUUUUUGGAAGAGUCCUCU	1.51e-11	1.59404
novel 160	UGGACAACAACUCAUCUUCAA	0.00836404	0.711648
mtr-miR398a-3p	UGUGUUCUCAGGUCACCCCUU	0.00747479	-0.776005
mtr-miR171f	UUGAGCCGUGCCAAUAUCACG	0.00376715	0.691756
mtr-miR5255	UGACUUGAUAGAGGACAUGGG	0.00929146	0.810006
mtr-miR1507-5p	AGAGUUGUAUGGAACGAAAGAU	0.0423983	0.677814
mtr-miR5232	UACAUGUCGCUCUCACCUGAA	0.01419	0.848678
mtr-miR160b	UGCCUGGCUCCCUGUAUGCCA	0.039636	0.602417
mtr-miR171e-3p	AGAUUGAGCCGCGCCAAUAUC	0.003492	-0.60959
mtr-miR169h	UGAGCCAAAGAUGACUUGCCGG	0.002987	-1.66119
novel 12	UCGGACCAGGCUUCGUUCCCC	0.001251	0.748171
mtr-miR156i-5p	UGACAGAAGAGAGUGAGCAC	0.009608	0.966154
mtr-miR156b-5p	UGACAGAAGAGAGUGAGCAC	0.012578	0.968709
mtr-miR5272b	GAAUUGAUUUAUGUUUGGAUACAC	0.019146	-0.62319
mtr-miR395a	AUGAAGUGUUUGGGGGAACUC	0.019528	-1.332
mtr-miR2111b	UAAUCUGCAUCCUGAGGUUUA	0.004267	-1.01668
mtr-miR156d-5p	UGACAGAAGAGAGUGAGCAC	0.009613	0.966068
mtr-miR169i	UGAGCCAAAGAUGACUUGCCGG	0.002987	-1.66119
mtr-miR408-5p	ACAGGGAACAUGCAGAGCAUG	0.007096	-1.62159
mtr-miR2111a-5p	UAAUCUGCAUCCUGAGGUUUA	0.004267	-1.01668
mtr-miR5241a	UGACUGAAUGGAAGAGUGCAU	0.005809	1.36804
mtr-miR156c-5p	UGACAGAAGAGAGUGAGCAC	0.012578	0.968709
novel 56	UCGCUUGGUGCAGGUCGGG	0.043736	0.853613
mtr-miR2111e-5p	UAAUCUGCAUCCUGAGGUUUA	0.004267	-1.01668
