# Supplementary material for: Genome-Wide Identification of microRNAs in Response to Salt/Alkali Stress in Medicago truncatula through High-Throughput Sequencing
Source: Int J Mol Sci. 2018 Dec 17;19(12):4076. doi: 10.3390/ijms19124076 (PMC6321334; doi:10.3390/ijms19124076)
Supplement: Supplementary file 1 [file ijms-19-04076-s001.zip › ijms-360796-SI/Supplymentary table3.xlsx]

## Sheet: alkali stress responsive miRNAs
Supplymenary Table 3 The alkali stress responsive miRNAs with foldchange ＞ 1.5
#ID	miRNA_Seq	Pvalue	log2FC
mtr-miR5281c	UCUUAUAAAUAGGACCGGAGGGAG	0.00468558	-0.603872
mtr-miR2592ao	AAAUGCUUGAGUCCUGUUGUU	0.0158871	0.595125
mtr-miR169c	CAGCCAAGGGUGAUUUGCCGG	5.36e-05	0.912013
mtr-miR5208d	CAUAUUAGUCAUAUUUGUAGGCAU	0.0245512	-1.00448
novel 49	UUUUAAUGAAUUAUCGGUAGUA	0.00105551	-1.10528
mtr-miR159a	UUUGGAUUGAAGGGAGCUCUA	0.0244761	0.771181
mtr-miR5205d	CUUAUAAUUAGGGACGGAGGUAGU	0.00127011	-0.69078
mtr-miR2086-5p	CCAGUUCUGCGUUCAUGUCCC	0.00142889	0.718062
mtr-miR169l-5p	CAGCCAAGGAUGACUUGCCGG	0.00236057	1.2134
novel 62	UGAGGGGCUGUUUGAAAGCGG	0.00272194	0.663033
mtr-miR2088-3p	UCCAAUGUAAUCUAGGUCUA	0.00113296	0.713294
mtr-miR168c-3p	CCCGCCUUGCAUCAACUGAAU	0.00495606	0.603696
mtr-miR5251	AGUAGAUCUAGUUGGUGUCUU	0.00205507	0.960805
mtr-miR2086-3p	GACAUGAAUGCAGAACUGGAA	0.00713738	0.698286
novel 208	UGGAGAAGCAGGACACGUGCA	0.00839411	-1.16073
mtr-miR171b	UGAUUGAGCCGCGUCAAUAUC	0.013596	0.662576
mtr-miR160e	UGCCUGGCUCCCUGUAUGCCA	0.00092277	0.860756
novel 186	UGGAGAAGCAGGACACGUGCA	0.00839411	-1.16073
novel 73	AGAAACUCUUACUUGGUCACAAGA	0.032511	-0.775501
mtr-miR166a	UCGGACCAGGCUUCAUUCCCC	0.0119536	0.692693
mtr-miR2087-5p	GAAGUAAAGAACCGGCUGCAG	0.00111263	1.10741
mtr-miR5558-5p	UUUUCCAAUUCUAAGUCUAUC	0.000811028	0.811218
novel 61	CUUGUAAAUAGGACCGGAGGGAGU	0.0022995	-0.711663
mtr-miR5561-5p	CAUUUGGAGAGACAUAGACAA	0.0138309	0.642176
novel 137	CUUUGGUGAGAUCUUCUUUGACGU	0.00293262	-1.04481
mtr-miR5287b	UGCUUAUAAUAGUGAUCGGAGGGU	0.0151531	-0.695301
novel 96	UGGAAACAGAACACUGCUCUU	0.000431322	1.33683
mtr-miR5229a	UUAGCAGGAAGAGUGACUAUG	0.0233686	0.608683
mtr-miR166e-3p	UCGGACCAGGCUUCAUUCCCC	0.0171136	0.652496
mtr-miR319c-3p	UUGGACUGAAGGGAGCUCCCA	0.0453401	0.75864
novel 221	UGCAUUCAGGGACUAAAUUGACU	0.0393368	-0.594032
novel 125	CUUUGGUGAGAUCUUCUUUGACGU	0.00293262	-1.04481
mtr-miR1510a-5p	UUGUCUUACCCAUUCCUCCCA	0.00706932	0.611301
mtr-miR156j	UGACAGAAGAGGGUGAGCAC	0.00463689	0.939574
mtr-miR5281a	CUCUUGUAAAUAGGAUCGGAGGGA	0.0287272	-0.634256
mtr-miR160c	UGCCUGGCUCCCUGAAUGCCA	0.00257737	2.38238
mtr-miR395i	AUGAAGUGUUUGGGGGAACUC	2.49e-06	4.74547
novel 209	UGCAUUCAGGGACUAAAUUGACU	0.0235313	-0.622452
mtr-miR156i-3p	UGCUCACUUCUCUUUCUGUCAUC	1.27e-05	1.08313
mtr-miR169b	CAGCCAAGGAUGACUUGCCGG	0.00219593	1.31668
mtr-miR156a	UGACAGAAGAGAGAGAGCACA	0.0156708	1.15183
mtr-miR156c-3p	UGCUUACUCUCUAUCUGUCACC	2.39e-05	0.926688
mtr-miR2628	CAUGAAAGAAUGAUGAGUAA	0.00749903	-0.937635
mtr-miR5211	UCGCAGGAGUGAUGGGACCGGC	1.09e-33	5.46558
mtr-miR1510b-3p	ACAUGGUCGGUAUCCCUGGAA	0.000133141	0.901869
novel 41	GACAUGAACGCAGAACUGGAA	0.000659937	1.24229
mtr-miR5281e	UCUUAUAAAUAGGACCGGAGGGAG	0.00487471	-0.601075
mtr-miR395o	AUGAAGUGUUUGGGGGAACUC	2.49e-06	4.74547
mtr-miR160d	UGCCUGGCUCCCUGUAUGCCA	0.000913656	0.861048
mtr-miR2606a	UACAAUUCCUUAGGUGCUUUU	0.048586	-0.833938
novel 174	ACGUGAUUCUGGAUAAAGUAAUUC	0.0346018	-0.741648
mtr-miR160a	UGCCUGGCUCCCUGUAUGCCA	0.000961481	0.858123
novel 120	UUAGAACAGGAAUUGAACAACUU	0.0144731	0.671646
mtr-miR5261	UCAUUGUAGAUGGCUUUGGCU	0.00314043	0.729758
mtr-miR5281b	UCUUAUAAAUAGGACCGGAGGGAG	0.00487471	-0.601075
novel 38	GGAUGAUCUAUGUGAUAUAAACUU	0.00313374	-0.933653
mtr-miR398a-5p	GGAGUGACACUGAGAACACAAG	6.51e-05	-1.31942
mtr-miR166c	UCGGACCAGGCUUCAUUCCUC	0.0274136	0.652101
mtr-miR395d	AUGAAGUGUUUGGGGGAACUC	2.49e-06	4.74547
novel 205	AUUGGAUUGAAGGGAGCUCC	0.0354132	0.849886
mtr-miR1510b-5p	CCAUGGAUCCCUACCAUGUGG	0.0104275	1.00665
mtr-miR395l	AUGAAGUGUUUGGGGGAACUC	2.49e-06	4.74547
mtr-miR2593d	AUACAUCAUUGAUUGAAUGAACCU	0.0090475	0.674815
mtr-miR395c	AUGAAGUGUUUGGGGGAACUC	1.85e-07	4.79793
mtr-miR156b-3p	UGCUCACUCUCUAUCUGUCACC	2.07e-08	1.38448
mtr-miR171d	UGAUUGAGCCGUGCCAAUAUC	0.0121693	0.66736
mtr-miR5558-3p	UAGAUUUAGAAUUAGAAAAGC	0.00292434	0.670112
mtr-miR5749	UUCGGGUUGAUAAUAUUUUCUU	0.000228575	0.994882
mtr-miR5229b	UUAGCAGGAAGAGUGACUAUG	0.0233686	0.608683
mtr-miR156h-3p	GCUCUUUAUUCUUCUGUCAUC	0.000551066	0.835964
mtr-miR166g-5p	GGAAUGUUGUCUGGCUCGAGG	0.0237813	0.630993
mtr-miR5248	UUUUUAGUUGGCAUGCAUUCA	0.00312157	0.779484
mtr-miR5205c	CUUAUAAUUAGGGACGGAGGUAGU	0.00195858	-0.663184
novel 119	UUAGAACAGGAAUUGAACAACUU	0.0144731	0.671646
mtr-miR2592ae	CAACAGGACUCAAGCAUUUCG	0.00748372	0.75072
novel 194	UACUGGACAAGUGGUGAGAAG	2.83e-07	1.51263
novel 52	AUUGGAAAUUGUACGGUUAUGACU	0.0163401	-0.966415
mtr-miR5205b	CUUAUAAUUAGGGACGGAGGGAGU	0.00122537	-0.729294
novel 142	AGAAACUCUUACUUGGUCACAAGA	0.0312582	-0.75641
mtr-miR5256	UAAUGGAUUAUGUAAGAUUAA	0.000286523	0.81104
mtr-miR167b-5p	UGAAGCUGCCAGCAUGAUCUG	0.00544988	0.709507
mtr-miR5281f	UCUUAUAAAUAGGACCGGAGGGAG	0.00487471	-0.601075
mtr-miR168c-5p	UCGCUUGGUGCAGGUCGGGAA	0.00790426	0.605632
mtr-miR5252	UGAGAGCUCACUGAAGUCUGC	0.00361866	1.32068
mtr-miR2592h	AAAUGCUUGAGUCCUGUUGUU	0.0162408	0.596957
novel 71	UACGAGCUUCUACUUUUGAACGGU	0.0178776	-0.925891
novel 17	CGCUAGUUUUUGGAAGAGUCCUCU	0.0111302	0.885774
mtr-miR395m	AUGAAGUGUUUGGGGGAACUC	2.49e-06	4.74547
mtr-miR398a-3p	UGUGUUCUCAGGUCACCCCUU	3.37e-05	-1.46727
mtr-miR395f	AUGAAGUGUUUGGGGGAACUC	1.85e-07	4.79793
mtr-miR171f	UUGAGCCGUGCCAAUAUCACG	0.00334538	0.761374
mtr-miR5255	UGACUUGAUAGAGGACAUGGG	0.0315922	0.801162
mtr-miR5232	UACAUGUCGCUCUCACCUGAA	6.24e-13	2.0796
mtr-miR160b	UGCCUGGCUCCCUGUAUGCCA	0.00092277	0.860756
mtr-miR5207	CAUUAAUGUGGGUUUGGACGGUU	0.00936235	-0.936136
mtr-miR168b	UCGCUUGGUGCAGGUCGGGAA	0.00791335	0.606503
mtr-miR5266	CUGGGGGACUGUCUGGGGCG	0.00542369	1.21892
mtr-miR395n	AUGAAGUGUUUGGGGGAACUC	2.49e-06	4.74547
mtr-miR171e-3p	AGAUUGAGCCGCGCCAAUAUC	0.000351331	-0.935178
mtr-miR530	UGCAUUUGCACCUGCACUUUC	0.0395795	-0.626993
novel 12	UCGGACCAGGCUUCGUUCCCC	3.25e-09	1.62189
mtr-miR1510a-3p	CGGAGGAUUAGGUAAAACAAC	0.002804	0.685099
mtr-miR5281d	UCUUAUAAAUAGGACCGGAGGGAG	0.00390581	-0.618434
mtr-miR156i-5p	UGACAGAAGAGAGUGAGCAC	0.00115662	1.2352
mtr-miR156b-5p	UGACAGAAGAGAGUGAGCAC	0.000822466	1.24466
mtr-miR5205a	CAUACAAUUUGGGACGGAGGGAG	0.000422679	-0.802997
mtr-miR395h	AUGAAGUGUUUGGGGGAACUU	3.31e-08	4.31175
mtr-miR395e	AUGAAGUGUUUGGGGGAACUC	2.49e-06	4.74547
novel 217	UGAGAUUGGUCUGGAUGUAUG	0.000586455	0.902239
novel 153	GACAUUGUAGUGAGAAACGGACGU	0.035528	-1.15564
mtr-miR166g-3p	UCGGACCAGGCUUCAUUCCCC	0.011915	0.692985
mtr-miR395j	AUGAAGUGUUUGGGGGAACUC	2.49e-06	4.74547
mtr-miR169g	CAGCCAAGGAUGACUUGCCGG	0.00663079	1.0877
mtr-miR395a	AUGAAGUGUUUGGGGGAACUC	9.84e-09	3.74681
novel 69	UAGUCCCUGAAUGCAGACUCCGUU	0.0196482	-0.703325
mtr-miR5257	ACAAGUAGAACCUUUUUUCUG	0.0389904	1.01016
mtr-miR395g	UUGAAGUGUUUGGGGGAACUC	5.48e-06	4.68086
mtr-miR156d-5p	UGACAGAAGAGAGUGAGCAC	0.00115602	1.2352
mtr-miR167a	UGAAGCUGCCAGCAUGAUCUA	0.00103429	0.722973
mtr-miR5282	GACGGAAUUAGAGAGGGAUUUCAU	0.0104211	-0.673767
mtr-miR5283	CGUGCGUAUCGGGAUGUAUCGGAA	0.0224286	-0.620524
mtr-miR166f	UCGGACCAGGCUUCAUUCCUC	0.0274182	0.651849
mtr-miR2606b	UACAAUUCCUUAGGUGCUUUU	0.0418943	-1.57918
novel 220	UGCAUUCAGGGACUAAAUUGACU	0.0393368	-0.594032
mtr-miR156c-5p	UGACAGAAGAGAGUGAGCAC	0.000822466	1.24466
novel 124	CGUUUUGAUCUAAGGCAGCAACUU	0.00848556	-1.07796
novel 150	UACAUUCAGGGACUAAAUUGACU	0.0432168	-0.58863
novel 56	UCGCUUGGUGCAGGUCGGG	0.0307139	1.04882
mtr-miR2089-3p	AGGAUUGGUGUAAUAGGUAAAA	0.0266283	0.588344
