# Supplementary material for: Genome-Wide Identification of microRNAs in Response to Salt/Alkali Stress in Medicago truncatula through High-Throughput Sequencing
Source: Int J Mol Sci. 2018 Dec 17;19(12):4076. doi: 10.3390/ijms19124076 (PMC6321334; doi:10.3390/ijms19124076)
Supplement: Supplementary file 1 [file ijms-19-04076-s001.zip › ijms-360796-SI/Supplymentary table4.xlsx]

## Sheet: primers
Supplymenary Table 4 The primer used in the article
Gene	Primer sequence
mtr-miR168c-3p	gtacccgccttgcatcaactgaat
mtr-miR166b	tatttcggaccaggcttcattcc
mtr-miR398b	gaattgtgttctcaggtcgcccctg
mtr-miR5208d	cgcgcatattagtcatatttgtaggc
mtr-miR156a	ttggtgacagaagagagagagcac
mtr-miR1510b-3p	ctaacatggtcggtatccctgg
mtr-miR5205d	ggccttataattagggacggaggtag
mtr-miR1510a-5p	gctcgccggaggattaggtaaaac
mtr-miR319a-3p	gtggttggactgaagggagct
mtr-U6	cgcacaaatcgagaaatggtcc
ATP-S-F	aatccagtccttttgcttcat
ATP-S-R	tgtctctggatcgagaacac
bHLH122-1-F	gaacgatactcaatcattcac
bHLH122-1-R	ctcaactgatgcgataatgt
BBLP-F	ggatggcctaatggaaaac
BBLP-R	tggagtcttgcaactatca
MYB-TF-F	attgacagctgctcagaactt
MYB-TF-R	atgacatctggccaagtgat
GSP-TCP4	ccgtctgcaacgcaaaccgtgaacctg
GSP-MYB65	ggttgcaccgaagggagatgcgtaatc
